# Supplementary material for: Effects of Various Drying Techniques on the Quality Attributes and Metabolite Profiles of Flammulina velutipes (Fruiting Body) Based on Non-Target Metabolomics
Source: Foods. 2026 Apr 2;15(7):1208. doi: 10.3390/foods15071208 (PMC13073847; doi:10.3390/foods15071208)
Supplement: Supplementary file 1 [file foods-15-01208-s001.zip]

Archive with 1 entries (1 files):
- foods-4170922-supplementary.pdf
